# Supplementary material for: ﻿A new species of Oecetis McLachlan, 1877 (Trichoptera, Leptoceridae) and new distributional records of Trichoptera in the eastern Amazon
Source: Zookeys. 2025 Dec 10;1263:365–77. doi: 10.3897/zookeys.1263.151613 (PMC12712616; doi:10.3897/zookeys.1263.151613)
Supplement: XML Treatment for Oecetis amplicauda [file zookeys.1263.151613-treatment1.xml]

<!DOCTYPE tp:taxon-treatment
  PUBLIC "-//TaxonX//DTD Taxonomic Treatment Publishing DTD v0 20100105//EN" "tax-treatment-NSO.dtd">
<tp:taxon-treatment xmlns:tp="http://www.plazi.org/taxpub"><tp:treatment-meta><kwd-group><label>Taxon classification</label><kwd>
              <named-content content-type="kingdom">Animalia</named-content>
            </kwd></kwd-group><mixed-citation publication-type="journal"><person-group><name><surname>Quinteiro</surname><given-names>Fábio B.</given-names></name><name><surname>Costa</surname><given-names>Anne M.</given-names></name><name><surname>Saldanha</surname><given-names>Gabriel</given-names></name><name><surname>Moura</surname><given-names>Laisse</given-names></name><name><surname>Assunção</surname><given-names>Otávio T.</given-names></name><name><surname>Juen</surname><given-names>Leandro</given-names></name></person-group><article-title>﻿A new species of <italic><tp:taxon-name><tp:taxon-name-part taxon-name-part-type="genus" reg="Oecetis">Oecetis</tp:taxon-name-part></tp:taxon-name></italic> McLachlan, 1877 (<tp:taxon-name><tp:taxon-name-part taxon-name-part-type="order">Trichoptera</tp:taxon-name-part></tp:taxon-name>, <tp:taxon-name><tp:taxon-name-part taxon-name-part-type="family">Leptoceridae</tp:taxon-name-part></tp:taxon-name>) and new distributional records of <tp:taxon-name><tp:taxon-name-part taxon-name-part-type="order">Trichoptera</tp:taxon-name-part></tp:taxon-name> in the eastern Amazon</article-title><source>Zookeys</source><day>10</day><month>12</month><year>2025</year><volume>1263</volume><fpage>365</fpage><lpage>377</lpage><pub-id pub-id-type="doi">10.3897/zookeys.1263.151613</pub-id></mixed-citation></tp:treatment-meta><tp:nomenclature><label>﻿</label><tp:taxon-name><object-id xmlns:xlink="http://www.w3.org/1999/xlink" content-type="arpha" xlink:type="simple">9166155C-2F0F-5358-B870-0E788683B249</object-id>
            <tp:taxon-name-part taxon-name-part-type="genus" reg="Oecetis">Oecetis</tp:taxon-name-part>
            <tp:taxon-name-part taxon-name-part-type="species" reg="amplicauda">amplicauda</tp:taxon-name-part>
            <object-id xmlns:xlink="http://www.w3.org/1999/xlink" content-type="zoobank" xlink:type="simple">https://zoobank.org/368FBA72-634D-4D8D-93F4-51047B0DAEF4</object-id>
          </tp:taxon-name><tp:taxon-authority>Quinteiro &amp; Saldanha</tp:taxon-authority><tp:taxon-status xmlns:xlink="http://www.w3.org/1999/xlink" xlink:type="simple">sp. nov.</tp:taxon-status><xref ref-type="fig" rid="F1">Figs 1</xref><xref ref-type="fig" rid="F2">, 2</xref><xref ref-type="fig" rid="F3">, 3</xref></tp:nomenclature><tp:treatment-sec sec-type="type locality" id="SECID0E6KAC"><title>Type locality.</title><p>Brazil, Pará: Bragança, Jiquiri, ramal Arauá, Sítio Cururutuia, <named-content xmlns:xlink="http://www.w3.org/1999/xlink" content-type="dwc:verbatimCoordinates" xlink:type="simple"><named-content content-type="geo-json" specific-use="{&#34;type&#34;:&#34;Point&#34;,&#34;coordinates&#34;:[-46.737383,-1.078394]}" id="NCID0EILAC" xlink:type="simple">01°04'42.22"S, 46°44'14.58"W</named-content></named-content>, alt 19 m.</p></tp:treatment-sec><tp:treatment-sec sec-type="type material" id="SECID0ENLAC"><title>Type material.</title><p><bold><italic>Holotype</italic></bold>: Brazil • ♂; Pará, Bragança, Jiquiri, ramal Arauá, Sítio Cururutuia; <named-content xmlns:xlink="http://www.w3.org/1999/xlink" content-type="dwc:verbatimCoordinates" xlink:type="simple"><named-content content-type="geo-json" specific-use="{&#34;type&#34;:&#34;Point&#34;,&#34;coordinates&#34;:[-46.737383,-1.078394]}" id="NCID0E2LAC" xlink:type="simple">01°04'42.22"S, 46°44'14.58"W</named-content></named-content>; alt 19 m; 16 Apr. 2021; light trap; F.B. Quinteiro &amp; A.M. Costa leg.; <named-content xmlns:xlink="http://www.w3.org/1999/xlink" content-type="dwc:institutional_code" xlink:title="Museu Nacional do Rio de Janeiro" xlink:href="http://grbio.org/institution/museu-nacionaluniversidade-federal-de-rio-de-janeiro" xlink:type="simple">MNRJ</named-content>-ENT10-362. <bold><italic>Paratypes</italic></bold>: #1 ♂; same data as for holotype; <abbrev xmlns:xlink="http://www.w3.org/1999/xlink" xlink:title="Museu de História Natural da Universidade Federal da Bahia" id="ABBRID0EHMAC" xlink:type="simple">UFBA</abbrev> T1859 • 1 ♂; same as for holotype <named-content xmlns:xlink="http://www.w3.org/1999/xlink" content-type="dwc:institutional_code" xlink:title="Museu Paraense Emilio Goeldi" xlink:href="http://grbio.org/institution/museu-paraense-emilio-goeldi-0" xlink:type="simple">MPEG</named-content>.HEX 05040018 • 1 ♂; same as for holotype, except 15 May 2021; <named-content xmlns:xlink="http://www.w3.org/1999/xlink" content-type="dwc:institutional_code" xlink:title="Museu Paraense Emilio Goeldi" xlink:href="http://grbio.org/institution/museu-paraense-emilio-goeldi-0" xlink:type="simple">MPEG</named-content>.HEX 05040019 • 1 ♂; same as for holotype, except 11 Apr. 2022; <named-content xmlns:xlink="http://www.w3.org/1999/xlink" content-type="dwc:institutional_code" xlink:title="Museu Paraense Emilio Goeldi" xlink:href="http://grbio.org/institution/museu-paraense-emilio-goeldi-0" xlink:type="simple">MPEG</named-content>.HEX 05040020.</p></tp:treatment-sec><tp:treatment-sec sec-type="diagnosis" id="SECID0EXMAC"><title>Diagnosis.</title><p>Due to the honeycomb microstructure covering terga V–VIII, this species belongs to the <italic><tp:taxon-name><tp:taxon-name-part taxon-name-part-type="genus" reg="Oecetis">O.</tp:taxon-name-part> <tp:taxon-name-part taxon-name-part-type="species" reg="testacea">testacea</tp:taxon-name-part></tp:taxon-name></italic> species group as defined by <xref ref-type="bibr" rid="B41">Quinteiro and Holzenthal (2017)</xref>. It can be distinguished from other species in this group by having the dorsal portion of tergum X longer than the preanal appendage, cylindrical, and with an acute apex in dorsal view. Also, the inferior appendage has an enlarged basis and a rounded dorsal lobe which bears short, thick setae, and with an inward-directed apex.</p></tp:treatment-sec><tp:treatment-sec sec-type="description" id="SECID0EMNAC"><title>Description.</title><p><bold>Male.</bold> General color yellowish brown in alcohol (Fig. <xref ref-type="fig" rid="F1">1A</xref>). Forewing length 5.0–5.9 mm, (<italic>n</italic> = 4), holotype 5.2 mm. Hindwing length 4.0–4.9 mm (<italic>n</italic> = 4), holotype 4.8 mm.</p><fig id="F1" position="float" orientation="portrait"><object-id xmlns:xlink="http://www.w3.org/1999/xlink" content-type="doi" xlink:type="simple">10.3897/zookeys.1263.151613.figure1</object-id><object-id xmlns:xlink="http://www.w3.org/1999/xlink" content-type="arpha" xlink:type="simple">AEB249AE-65B0-5943-92A9-C24C844E99A7</object-id><label>Figure 1.</label><caption><p><italic><tp:taxon-name><tp:taxon-name-part taxon-name-part-type="genus" reg="Oecetis">Oecetis</tp:taxon-name-part> <tp:taxon-name-part taxon-name-part-type="species" reg="amplicauda">amplicauda</tp:taxon-name-part></tp:taxon-name></italic> sp. nov., male holotype. <bold>A.</bold> Habitus, lateral view, wings; <bold>B.</bold> Forewing; <bold>C.</bold> Hindwing; <bold>D–F.</bold> Genitalia in lateral, dorsal and ventral views, respectively.</p></caption><graphic xmlns:xlink="http://www.w3.org/1999/xlink" xlink:href="zookeys-1263-365_article-151613__-g001.jpg" position="float" orientation="portrait" xlink:type="simple" id="oo_1488036.jpg"><uri content-type="original_file" xlink:type="simple">https://binary.pensoft.net/fig/1488036</uri></graphic></fig><p>Head yellowish brown (Fig. <xref ref-type="fig" rid="F1">1A</xref>). Antennae three times length of forewing; scape stout; pedicel short. Anteromesal setal wart small, rounded; posterior setal wart rounded; posterolateral setal wart thin. Maxillary palps yellowish brown, 5-segmented (Fig. <xref ref-type="fig" rid="F1">1A</xref>); labial palps yellowish brown, 3-segmented (Fig. <xref ref-type="fig" rid="F1">1A</xref>).</p><p>Thorax. Pterothorax brown. Forewings yellowish brown (Fig. <xref ref-type="fig" rid="F1">1A, B</xref>); dark bands present on forewing over chord (<italic>s</italic>, <italic>r-m</italic>, <italic>m-cu</italic>); dark spots present on forks, junctions, and vein tips; colored setae absent; forks I and V present, both rooted; sectoral crossvein (<italic>s</italic>) distal of <italic>r-m</italic>; <italic>m-cu</italic> crossvein basal of <italic>r-m</italic> (Figs <xref ref-type="fig" rid="F1">1B</xref>, <xref ref-type="fig" rid="F2">2A</xref>). Hindwings yellowish brown; forks I and V present (Figs <xref ref-type="fig" rid="F1">1C</xref>, <xref ref-type="fig" rid="F2">2B</xref>). Legs yellowish brown. Tibial spur formula 1,2,2; foreleg tibial spur ½ length of mid- and hindleg spurs.</p><p>Abdomen. Reticular patches (honeycomb texture, Fig. <xref ref-type="fig" rid="F1">1D, E</xref>) on terga V–VIII. Acrotergite present between segments VIII and IX (Figs <xref ref-type="fig" rid="F1">1D, E</xref>, <xref ref-type="fig" rid="F2">2C, D</xref>). Segment IX short, medially enlarged and posterolateral process absent in lateral view (Figs <xref ref-type="fig" rid="F1">1D</xref>, <xref ref-type="fig" rid="F2">2C</xref>); wider than inferior appendages in ventral view, with anterior margin concave (Figs <xref ref-type="fig" rid="F1">1F</xref>, <xref ref-type="fig" rid="F2">2E</xref>). Preanal appendages short, apex rounded, basally broadened in lateral view, with apical setae (Figs <xref ref-type="fig" rid="F1">1D</xref>, <xref ref-type="fig" rid="F2">2C</xref>), ovate, with round base and acuminate apex in dorsal view (Figs <xref ref-type="fig" rid="F1">1E</xref>, <xref ref-type="fig" rid="F2">2D</xref>). Tergum X longer than preanal appendage, dorsoventrally divided in lateral view (Figs <xref ref-type="fig" rid="F1">1D</xref>, <xref ref-type="fig" rid="F2">2C</xref>); dorsal portion slightly longer than ventral, tapering apically, with apex acuminate, ventral portion mesally divided, basally broadened, apex rounded in dorsal view (Figs <xref ref-type="fig" rid="F1">1E</xref>, <xref ref-type="fig" rid="F2">2D</xref>). Inferior appendage 1-segmented, setose, basally enlarged; dorsal lobe enlarged, apex rounded, projecting dorsad, with stout, short setae in lateral view (Figs <xref ref-type="fig" rid="F1">1D</xref>, <xref ref-type="fig" rid="F2">2C</xref>); ventral lobe absent (Figs <xref ref-type="fig" rid="F1">1D–F</xref>, <xref ref-type="fig" rid="F2">2C–E</xref>); distal lobe concave, smoothly apically tapering, apex acuminate, slightly curved inward, obtuse angle formed by dorsal and distal lobes (Figs <xref ref-type="fig" rid="F1">1D–F</xref>, <xref ref-type="fig" rid="F2">2C–E</xref>). Phallic apparatus symmetrical, elongate, cylindrical, ventrally bent; phallobase basally large, sclerotized, slightly constricted subasally (Figs <xref ref-type="fig" rid="F1">1D</xref>, <xref ref-type="fig" rid="F2">2F, G</xref>); endotheca twice as long as phallobase and 1-lobed in lateral view (Figs <xref ref-type="fig" rid="F1">1D</xref>, <xref ref-type="fig" rid="F2">2F</xref>), same length in ventral view (Fig. <xref ref-type="fig" rid="F2">2G</xref>); phallic spines absent; phallotremal sclerite absent (Figs <xref ref-type="fig" rid="F1">1D</xref>, <xref ref-type="fig" rid="F2">2F, G</xref>).</p><fig id="F2" position="float" orientation="portrait"><object-id xmlns:xlink="http://www.w3.org/1999/xlink" content-type="doi" xlink:type="simple">10.3897/zookeys.1263.151613.figure2</object-id><object-id xmlns:xlink="http://www.w3.org/1999/xlink" content-type="arpha" xlink:type="simple">F1B699C2-FE17-5683-A75C-B3A339F970FA</object-id><label>Figure 2.</label><caption><p><italic><tp:taxon-name><tp:taxon-name-part taxon-name-part-type="genus" reg="Oecetis">Oecetis</tp:taxon-name-part> <tp:taxon-name-part taxon-name-part-type="species" reg="amplicauda">amplicauda</tp:taxon-name-part></tp:taxon-name></italic> sp. nov., male. <bold>A.</bold> Forewing; <bold>B.</bold> Hindwing; <bold>C–E.</bold> Lateral, dorsal, and ventral views, respectively; <bold>F.</bold> Phallic apparatus, lateral view; <bold>G.</bold> Phallic apparatus, ventral view. Crossveins are represented in lowercase italicized letters and forks in Roman numerals.</p></caption><graphic xmlns:xlink="http://www.w3.org/1999/xlink" xlink:href="zookeys-1263-365_article-151613__-g002.jpg" position="float" orientation="portrait" xlink:type="simple" id="oo_1488037.jpg"><uri content-type="original_file" xlink:type="simple">https://binary.pensoft.net/fig/1488037</uri></graphic></fig><p>Female and immatures. Unknown.</p></tp:treatment-sec><tp:treatment-sec sec-type="etymology" id="SECID0EEFAE"><title>Etymology.</title><p><italic>amplio</italic> (Latin) = enlarged; <italic>cauda</italic> (Latin) = tail, appendage. The species name is a reference to the enlarged inferior appendages, with a prominent dorsal lobe.</p></tp:treatment-sec><tp:treatment-sec sec-type="distribution" id="SECID0EOFAE"><title>Distribution.</title><p>Known only from the type locality in Pará state, Brazil (Fig. <xref ref-type="fig" rid="F3">3</xref>).</p><fig id="F3" position="float" orientation="portrait"><object-id xmlns:xlink="http://www.w3.org/1999/xlink" content-type="doi" xlink:type="simple">10.3897/zookeys.1263.151613.figure3</object-id><object-id xmlns:xlink="http://www.w3.org/1999/xlink" content-type="arpha" xlink:type="simple">B5E0A565-1F65-5F88-BA6C-C4C421DA5293</object-id><label>Figure 3.</label><caption><p>Distribution map of <italic><tp:taxon-name><tp:taxon-name-part taxon-name-part-type="genus" reg="Oecetis">Oecetis</tp:taxon-name-part> <tp:taxon-name-part taxon-name-part-type="species" reg="amplicauda">amplicauda</tp:taxon-name-part></tp:taxon-name></italic> sp. nov. and new records of caddisflies in the state of Pará, Brazil. Colored areas represent biomes of Brazil: green = Amazon rainforest; light brown = Cerrado; purple = Pantanal wetland; dark brown = Atlantic Forest; yellow = Caatinga; light pink = Pampa.</p></caption><graphic xmlns:xlink="http://www.w3.org/1999/xlink" xlink:href="zookeys-1263-365_article-151613__-g003.jpg" position="float" orientation="portrait" xlink:type="simple" id="oo_1488038.jpg"><uri content-type="original_file" xlink:type="simple">https://binary.pensoft.net/fig/1488038</uri></graphic></fig></tp:treatment-sec><tp:treatment-sec sec-type="Taxonomic remarks" id="SECID0EQGAE"><title>Taxonomic remarks.</title><p><italic><tp:taxon-name><tp:taxon-name-part taxon-name-part-type="genus" reg="Oecetis">Oecetis</tp:taxon-name-part> <tp:taxon-name-part taxon-name-part-type="species" reg="amplicauda">amplicauda</tp:taxon-name-part></tp:taxon-name></italic> sp. nov. belongs to the <italic><tp:taxon-name><tp:taxon-name-part taxon-name-part-type="genus" reg="Oecetis">O.</tp:taxon-name-part> <tp:taxon-name-part taxon-name-part-type="species" reg="testacea">testacea</tp:taxon-name-part></tp:taxon-name></italic> group of <xref ref-type="bibr" rid="B41">Quinteiro and Holzenthal (2017)</xref> due to the honeycomb-like texture on the abdominal terga. It is the fourth species described, along with <italic><tp:taxon-name><tp:taxon-name-part taxon-name-part-type="genus" reg="Oecetis">O.</tp:taxon-name-part> <tp:taxon-name-part taxon-name-part-type="species" reg="iara">iara</tp:taxon-name-part></tp:taxon-name></italic> Henriques-Oliveira, Dumas &amp; Nessimian, 2014, <italic><tp:taxon-name><tp:taxon-name-part taxon-name-part-type="genus" reg="Oecetis">O.</tp:taxon-name-part> <tp:taxon-name-part taxon-name-part-type="species" reg="plenuspinosa">plenuspinosa</tp:taxon-name-part></tp:taxon-name></italic> Quinteiro &amp; Holzenthal, 2017, <italic><tp:taxon-name><tp:taxon-name-part taxon-name-part-type="genus" reg="Oecetis">O.</tp:taxon-name-part> <tp:taxon-name-part taxon-name-part-type="species" reg="meronai">meronai</tp:taxon-name-part></tp:taxon-name></italic> Gibon, 2019, and <italic><tp:taxon-name><tp:taxon-name-part taxon-name-part-type="genus" reg="Oecetis">O.</tp:taxon-name-part> <tp:taxon-name-part taxon-name-part-type="species" reg="ancorospina">ancorospina</tp:taxon-name-part></tp:taxon-name></italic> Moura &amp; Quinteiro, 2023. Among the <italic><tp:taxon-name><tp:taxon-name-part taxon-name-part-type="genus" reg="Oecetis">O.</tp:taxon-name-part> <tp:taxon-name-part taxon-name-part-type="species" reg="testacea">testacea</tp:taxon-name-part></tp:taxon-name></italic>-group species, it is most similar to <italic><tp:taxon-name><tp:taxon-name-part taxon-name-part-type="genus" reg="Oecetis">O.</tp:taxon-name-part> <tp:taxon-name-part taxon-name-part-type="species" reg="ancorospina">ancorospina</tp:taxon-name-part></tp:taxon-name></italic> Moura &amp; Quinteiro, 2023. These two species share a rounded preanal appendage, a long, cylindrical dorsal portion of tergum X, and an elongate phallic apparatus. However, the new species has segment IX slightly medially enlarged in lateral view, with no anterior or posterolateral projections. In <italic><tp:taxon-name><tp:taxon-name-part taxon-name-part-type="genus" reg="Oecetis">O.</tp:taxon-name-part> <tp:taxon-name-part taxon-name-part-type="species" reg="ancorospina">ancorospina</tp:taxon-name-part></tp:taxon-name></italic>, segment IX has a distinct projected anterolateral margin and presents a posterolateral projection. The inferior appendages in <italic><tp:taxon-name><tp:taxon-name-part taxon-name-part-type="genus" reg="Oecetis">O.</tp:taxon-name-part> <tp:taxon-name-part taxon-name-part-type="species" reg="amplicauda">amplicauda</tp:taxon-name-part></tp:taxon-name></italic> sp. nov. are basally enlarged and with a distinct dorsal lobe, while in <italic><tp:taxon-name><tp:taxon-name-part taxon-name-part-type="genus" reg="Oecetis">O.</tp:taxon-name-part> <tp:taxon-name-part taxon-name-part-type="species" reg="ancorospina">ancorospina</tp:taxon-name-part></tp:taxon-name></italic>, the inferior appendages are basally constricted. Also, the distal lobe of the inferior appendages in <italic><tp:taxon-name><tp:taxon-name-part taxon-name-part-type="genus" reg="Oecetis">O.</tp:taxon-name-part> <tp:taxon-name-part taxon-name-part-type="species" reg="ancorospina">ancorospina</tp:taxon-name-part></tp:taxon-name></italic> is large, with a truncate apex, while in <italic><tp:taxon-name><tp:taxon-name-part taxon-name-part-type="genus" reg="Oecetis">O.</tp:taxon-name-part> <tp:taxon-name-part taxon-name-part-type="species" reg="amplicauda">amplicauda</tp:taxon-name-part></tp:taxon-name></italic> sp. nov., they taper distally, with an acuminate apex, which is bent inwards. Additionally, <italic><tp:taxon-name><tp:taxon-name-part taxon-name-part-type="genus" reg="Oecetis">O.</tp:taxon-name-part> <tp:taxon-name-part taxon-name-part-type="species" reg="amplicauda">amplicauda</tp:taxon-name-part></tp:taxon-name></italic> sp. nov. is the only known species in the <italic><tp:taxon-name><tp:taxon-name-part taxon-name-part-type="genus" reg="Oecetis">O.</tp:taxon-name-part> <tp:taxon-name-part taxon-name-part-type="species" reg="testacea">testacea</tp:taxon-name-part></tp:taxon-name></italic>-group that has no phallotremal sclerite or phallic spine.</p><sec sec-type="﻿New records of caddisflies" id="SECID0E6LAE"><title>﻿New records of caddisflies</title><sec sec-type="﻿Leptoceridae" id="SECID0EDMAE"><title>﻿<tp:taxon-name><tp:taxon-name-part taxon-name-part-type="family">Leptoceridae</tp:taxon-name-part></tp:taxon-name></title><p><tp:taxon-name><tp:taxon-name-part taxon-name-part-type="family">Leptoceridae</tp:taxon-name-part></tp:taxon-name>, also known as long-horned caddisflies, have a worldwide distribution and approximately 1,800 species and 47 genera (<xref ref-type="bibr" rid="B24">Holzenthal and Calor 2017</xref>). The family is divided into four subfamilies (<xref ref-type="bibr" rid="B30">Malm and Johanson 2011</xref>), of which <tp:taxon-name><tp:taxon-name-part taxon-name-part-type="subfamily">Leptocerinae</tp:taxon-name-part></tp:taxon-name> has the greatest diversity in Pará (<xref ref-type="bibr" rid="B46">Santos et al. 2025</xref>). Here, we present new data on three species in the state (Fig. <xref ref-type="fig" rid="F3">3</xref>).</p></sec></sec></tp:treatment-sec><ref-list><ref id="B41"><mixed-citation xmlns:xlink="http://www.w3.org/1999/xlink" xlink:type="simple"><person-group><name name-style="western"><surname>Quinteiro</surname><given-names>FB</given-names></name><name name-style="western"><surname>Holzenthal</surname><given-names>RW</given-names></name></person-group> (<year>2017</year>) Fourteen new species of <italic><tp:taxon-name><tp:taxon-name-part taxon-name-part-type="genus">Oecetis</tp:taxon-name-part></tp:taxon-name></italic> McLachlan, 1877 (<tp:taxon-name><tp:taxon-name-part taxon-name-part-type="order">Trichoptera</tp:taxon-name-part></tp:taxon-name>: <tp:taxon-name><tp:taxon-name-part taxon-name-part-type="family">Leptoceridae</tp:taxon-name-part></tp:taxon-name>) from the Neotropical region. PeerJ 2017: e3753. <ext-link xlink:href="10.7717/peerj.3753" ext-link-type="doi" xlink:type="simple">https://doi.org/10.7717/peerj.3753</ext-link></mixed-citation></ref><ref id="B24"><mixed-citation xmlns:xlink="http://www.w3.org/1999/xlink" xlink:type="simple"><person-group><name name-style="western"><surname>Holzenthal</surname><given-names>RW</given-names></name><name name-style="western"><surname>Calor</surname><given-names>AR</given-names></name></person-group> (<year>2017</year>) <article-title>Catalog of the Neotropical <tp:taxon-name><tp:taxon-name-part taxon-name-part-type="order">Trichoptera</tp:taxon-name-part></tp:taxon-name> (Caddisflies).</article-title><source>ZooKeys</source><volume>654</volume>: <fpage>1</fpage>–<lpage>566</lpage>. <ext-link xlink:href="10.3897/zookeys.654.9516" ext-link-type="doi" xlink:type="simple">https://doi.org/10.3897/zookeys.654.9516</ext-link></mixed-citation></ref><ref id="B30"><mixed-citation xmlns:xlink="http://www.w3.org/1999/xlink" xlink:type="simple"><person-group><name name-style="western"><surname>Malm</surname><given-names>T</given-names></name><name name-style="western"><surname>Johanson</surname><given-names>KA</given-names></name></person-group> (<year>2011</year>) <article-title>A new classification of the long-horned caddisflies (<tp:taxon-name><tp:taxon-name-part taxon-name-part-type="order">Trichoptera</tp:taxon-name-part></tp:taxon-name>: <tp:taxon-name><tp:taxon-name-part taxon-name-part-type="family">Leptoceridae</tp:taxon-name-part></tp:taxon-name>) based on molecular data.</article-title><source>BMC Evolutionary Biology</source><volume>11</volume>(<issue>1</issue>): <fpage>10</fpage>. <ext-link xlink:href="10.1186/1471-2148-11-10" ext-link-type="doi" xlink:type="simple">https://doi.org/10.1186/1471-2148-11-10</ext-link></mixed-citation></ref><ref id="B46"><mixed-citation xmlns:xlink="http://www.w3.org/1999/xlink" xlink:type="simple"><person-group><name name-style="western"><surname>Santos</surname><given-names>APM</given-names></name><name name-style="western"><surname>Calor</surname><given-names>AR</given-names></name><name name-style="western"><surname>Camargos</surname><given-names>LM</given-names></name><name name-style="western"><surname>Desidério</surname><given-names>GR</given-names></name><name name-style="western"><surname>Dumas</surname><given-names>LL</given-names></name><name name-style="western"><surname>Henriques-Oliveira</surname><given-names>AL</given-names></name><name name-style="western"><surname>Pereira</surname><given-names>R</given-names></name><name name-style="western"><surname>Pes</surname><given-names>AMO</given-names></name><name name-style="western"><surname>Quinteiro</surname><given-names>FB</given-names></name><name name-style="western"><surname>Souza</surname><given-names>WRM</given-names></name><name name-style="western"><surname>Vilarino</surname><given-names>A</given-names></name></person-group> (<year>2025</year>) <tp:taxon-name><tp:taxon-name-part taxon-name-part-type="order">Trichoptera</tp:taxon-name-part></tp:taxon-name> in Catálogo Taxonômico da Fauna do Brasil. <ext-link xlink:href="http://fauna.jbrj.gov.br/fauna/faunadobrasil/278" ext-link-type="uri" xlink:type="simple">http://fauna.jbrj.gov.br/fauna/faunadobrasil/278</ext-link> [Accessed 25 February 2025]</mixed-citation></ref></ref-list></tp:taxon-treatment>
