# Supplementary material for: ﻿A new species of Oecetis McLachlan, 1877 (Trichoptera, Leptoceridae) and new distributional records of Trichoptera in the eastern Amazon
Source: Zookeys. 2025 Dec 10;1263:365–77. doi: 10.3897/zookeys.1263.151613 (PMC12712616; doi:10.3897/zookeys.1263.151613)
Supplement: XML Treatment for Nectopsyche splendida [file zookeys.1263.151613-treatment2.xml]

<!DOCTYPE tp:taxon-treatment
  PUBLIC "-//TaxonX//DTD Taxonomic Treatment Publishing DTD v0 20100105//EN" "tax-treatment-NSO.dtd">
<tp:taxon-treatment xmlns:tp="http://www.plazi.org/taxpub"><tp:treatment-meta><kwd-group><label>Taxon classification</label><kwd>
              <named-content content-type="kingdom">Animalia</named-content>
            </kwd></kwd-group><mixed-citation publication-type="journal"><person-group><name><surname>Quinteiro</surname><given-names>Fábio B.</given-names></name><name><surname>Costa</surname><given-names>Anne M.</given-names></name><name><surname>Saldanha</surname><given-names>Gabriel</given-names></name><name><surname>Moura</surname><given-names>Laisse</given-names></name><name><surname>Assunção</surname><given-names>Otávio T.</given-names></name><name><surname>Juen</surname><given-names>Leandro</given-names></name></person-group><article-title>﻿A new species of <italic><tp:taxon-name><tp:taxon-name-part taxon-name-part-type="genus" reg="Oecetis">Oecetis</tp:taxon-name-part></tp:taxon-name></italic> McLachlan, 1877 (<tp:taxon-name><tp:taxon-name-part taxon-name-part-type="order">Trichoptera</tp:taxon-name-part></tp:taxon-name>, <tp:taxon-name><tp:taxon-name-part taxon-name-part-type="family">Leptoceridae</tp:taxon-name-part></tp:taxon-name>) and new distributional records of <tp:taxon-name><tp:taxon-name-part taxon-name-part-type="order">Trichoptera</tp:taxon-name-part></tp:taxon-name> in the eastern Amazon</article-title><source>Zookeys</source><day>10</day><month>12</month><year>2025</year><volume>1263</volume><fpage>365</fpage><lpage>377</lpage><pub-id pub-id-type="doi">10.3897/zookeys.1263.151613</pub-id></mixed-citation></tp:treatment-meta><tp:nomenclature><label>﻿</label><tp:taxon-name><object-id xmlns:xlink="http://www.w3.org/1999/xlink" content-type="arpha" xlink:type="simple">D432D38E-65C4-5EA1-9A30-430EDE7E4F03</object-id>
            <tp:taxon-name-part taxon-name-part-type="genus" reg="Nectopsyche">Nectopsyche</tp:taxon-name-part>
            <tp:taxon-name-part taxon-name-part-type="species" reg="splendida">splendida</tp:taxon-name-part>
          </tp:taxon-name><tp:taxon-authority>(Navás, 1917)</tp:taxon-authority></tp:nomenclature><tp:treatment-sec sec-type="Literature records" id="SECID0EMOAE"><title>Literature records.</title><p><xref ref-type="bibr" rid="B37">Navás 1917</xref>: 403 [type locality: Argentina, Santa Fe; collection Navás, now lost?; ♂; in <italic><tp:taxon-name><tp:taxon-name-part taxon-name-part-type="genus" reg="Leptocella">Leptocella</tp:taxon-name-part></tp:taxon-name></italic>]. <xref ref-type="bibr" rid="B47">Schmid 1949</xref>: 386 [no ♂ in Navás collection]. <xref ref-type="bibr" rid="B18">Flint 1982</xref>: 60 [redescription; distribution]; <xref ref-type="bibr" rid="B19">Flint 1991</xref>: 72 [distribution]; <xref ref-type="bibr" rid="B20">Flint 1996</xref>:418 [distribution]; <xref ref-type="bibr" rid="B1">Almeida and Marinoni 2000</xref>: 349 [distribution; biology]; <xref ref-type="bibr" rid="B36">Muñoz-Quesada 2000</xref>: 279 [checklist]; <xref ref-type="bibr" rid="B39">Paprocki et al. 2004</xref>: 13 [checklist]; <xref ref-type="bibr" rid="B38">Paprocki and França 2014</xref>: 60 [checklist]; <xref ref-type="bibr" rid="B42">Quinteiro et al. 2014</xref>: 233 [distribution]; <xref ref-type="bibr" rid="B16">Desidério et al. 2017</xref>: 165 [distribution]; <xref ref-type="bibr" rid="B24">Holzenthal and Calor 2017</xref>: 329 [catalog]; <xref ref-type="bibr" rid="B5">Bonfá-Neto and Salles 2023</xref>: 5 [distribution].</p></tp:treatment-sec><tp:treatment-sec sec-type="material" id="SECID0ENQAE"><title>Material examined.</title><p>Brazil • 1 ♂; Pará, Novo Progresso, REBIO Serra do Cachimbo; <named-content xmlns:xlink="http://www.w3.org/1999/xlink" content-type="dwc:verbatimCoordinates" xlink:type="simple"><named-content content-type="geo-json" specific-use="{&#34;type&#34;:&#34;Point&#34;,&#34;coordinates&#34;:[-54.601336,-8.738725]}" id="NCID0EWQAE" xlink:type="simple">08°44'19.41"S, 54°36'4.81"W</named-content></named-content>; 10 May 2023; light trap; Leandro Juen exped; <named-content xmlns:xlink="http://www.w3.org/1999/xlink" content-type="dwc:institutional_code" xlink:title="Coleção Zoológica, Universidade Federal do Pará campus Bragança" xlink:href="http://grbio.org/institution/museu-nacionaluniversidade-federal-de-rio-de-janeiro" xlink:type="simple">CZBr</named-content> 000325 • 2 ♂; same collection data as for preceding; <named-content xmlns:xlink="http://www.w3.org/1999/xlink" content-type="dwc:verbatimCoordinates" xlink:type="simple"><named-content content-type="geo-json" specific-use="{&#34;type&#34;:&#34;Point&#34;,&#34;coordinates&#34;:[-54.672081,-8.709369]}" id="NCID0ECRAE" xlink:type="simple">08°42'33.73"S, 54°40'19.49"W</named-content></named-content>; 11 May 2023; <named-content xmlns:xlink="http://www.w3.org/1999/xlink" content-type="dwc:institutional_code" xlink:title="Coleção Zoológica, Universidade Federal do Pará campus Bragança" xlink:href="http://grbio.org/institution/museu-nacionaluniversidade-federal-de-rio-de-janeiro" xlink:type="simple">CZBr</named-content> 000326.</p></tp:treatment-sec><tp:treatment-sec sec-type="distribution" id="SECID0ELRAE"><title>Distribution.</title><p>Argentina, Bolivia, Brazil (Bahia, Espírito Santo, Maranhão, Minas Gerais, <bold>Pará</bold>, Paraná, Piauí, Roraima), Colombia, Ecuador, Guyana, Paraguay, Peru, Venezuela.</p></tp:treatment-sec><ref-list><ref id="B37"><mixed-citation xmlns:xlink="http://www.w3.org/1999/xlink" xlink:type="simple"><person-group><name name-style="western"><surname>Navás</surname><given-names>L</given-names></name></person-group> (<year>1917</year>) <article-title>Neurópteros nuevos o poco conocidos (novena serie). Memorias de la Real Academia de Ciencias y Artes de Barcelona.</article-title><source>Tercera Epoca</source><volume>13</volume>: <fpage>393</fpage>–<lpage>406</lpage>.</mixed-citation></ref><ref id="B47"><mixed-citation xmlns:xlink="http://www.w3.org/1999/xlink" xlink:type="simple"><person-group><name name-style="western"><surname>Schmid</surname><given-names>F</given-names></name></person-group> (<year>1949</year>) <article-title>Les Trichoptères de la collection Navás. Eos (Washington, D.C.</article-title><source>)</source><volume>25</volume>: <fpage>305</fpage>–<lpage>426</lpage>.</mixed-citation></ref><ref id="B18"><mixed-citation xmlns:xlink="http://www.w3.org/1999/xlink" xlink:type="simple"><person-group><name name-style="western"><surname>Flint Jr</surname><given-names>OS</given-names></name></person-group> (<year>1982</year>) <article-title><tp:taxon-name><tp:taxon-name-part taxon-name-part-type="order">Trichoptera</tp:taxon-name-part></tp:taxon-name> of the area Platense.</article-title><source>Biologia Acuatica</source><volume>2</volume>: <fpage>1</fpage>–<lpage>70</lpage>.</mixed-citation></ref><ref id="B19"><mixed-citation xmlns:xlink="http://www.w3.org/1999/xlink" xlink:type="simple"><person-group><name name-style="western"><surname>Flint Jr</surname><given-names>OS</given-names></name></person-group> (<year>1991</year>) <article-title>Studies of Neotropical Caddiflies, XLIV: On a collection from Ilha de Maracá, Brazil.</article-title><source>Acta Amazonica</source><volume>21</volume>(<issue>0</issue>): <fpage>63</fpage>–<lpage>83</lpage>. <ext-link xlink:href="10.1590/1809-43921991211083" ext-link-type="doi" xlink:type="simple">https://doi.org/10.1590/1809-43921991211083</ext-link></mixed-citation></ref><ref id="B20"><mixed-citation xmlns:xlink="http://www.w3.org/1999/xlink" xlink:type="simple"><person-group><name name-style="western"><surname>Flint Jr</surname><given-names>OS</given-names></name></person-group> (<year>1996</year>) <article-title><tp:taxon-name><tp:taxon-name-part taxon-name-part-type="order">Trichoptera</tp:taxon-name-part></tp:taxon-name> collected on the expeditions to Parque Manu, Madre de Dios.</article-title> In: <person-group><name name-style="western"><surname>Wilson</surname><given-names>DE</given-names></name><name name-style="western"><surname>Sandoval</surname><given-names>A</given-names></name></person-group> (<role>Eds</role>) <issue-title>Manu: The Biodiversity of Southeastern Peru.</issue-title><source>Smithsonian Institution, Washington, D.C.</source>, <fpage>369</fpage>–<lpage>430</lpage>.</mixed-citation></ref><ref id="B1"><mixed-citation xmlns:xlink="http://www.w3.org/1999/xlink" xlink:type="simple"><person-group><name name-style="western"><surname>Almeida</surname><given-names>GL</given-names></name><name name-style="western"><surname>Marinoni</surname><given-names>L</given-names></name></person-group> (<year>2000</year>) <article-title>Abundância e sazonalidade das espécies de <tp:taxon-name><tp:taxon-name-part taxon-name-part-type="family">Leptoceridae</tp:taxon-name-part></tp:taxon-name> (<tp:taxon-name><tp:taxon-name-part taxon-name-part-type="class">Insecta</tp:taxon-name-part></tp:taxon-name>, <tp:taxon-name><tp:taxon-name-part taxon-name-part-type="order">Trichoptera</tp:taxon-name-part></tp:taxon-name>) capturadas com armadilha luminosa no Estado do Paraná, Brasil.</article-title><source>Revista Brasileira de Zoologia</source><volume>17</volume>(<issue>2</issue>): <fpage>347</fpage>–<lpage>359</lpage>. <ext-link xlink:href="10.1590/S0101-81752000000200005" ext-link-type="doi" xlink:type="simple">https://doi.org/10.1590/S0101-81752000000200005</ext-link></mixed-citation></ref><ref id="B36"><mixed-citation xmlns:xlink="http://www.w3.org/1999/xlink" xlink:type="simple"><person-group><name name-style="western"><surname>Muñoz-Quesada</surname><given-names>F</given-names></name></person-group> (<year>2000</year>) <article-title>Especies del orden <tp:taxon-name><tp:taxon-name-part taxon-name-part-type="order">Trichoptera</tp:taxon-name-part></tp:taxon-name> (<tp:taxon-name><tp:taxon-name-part taxon-name-part-type="class">Insecta</tp:taxon-name-part></tp:taxon-name>) en Colombia.</article-title><source>Biota Colombiana</source><volume>1</volume>: <fpage>267</fpage>–<lpage>288</lpage>.</mixed-citation></ref><ref id="B39"><mixed-citation xmlns:xlink="http://www.w3.org/1999/xlink" xlink:type="simple"><person-group><name name-style="western"><surname>Paprocki</surname><given-names>H</given-names></name><name name-style="western"><surname>Holzenthal</surname><given-names>R</given-names></name><name name-style="western"><surname>Blahnik</surname><given-names>R</given-names></name></person-group> (<year>2004</year>) <article-title>Checklist of the <tp:taxon-name><tp:taxon-name-part taxon-name-part-type="order">Trichoptera</tp:taxon-name-part></tp:taxon-name> (<tp:taxon-name><tp:taxon-name-part taxon-name-part-type="class">Insecta</tp:taxon-name-part></tp:taxon-name>) of Brazil I.</article-title><source>Biota Neotropica</source><volume>4</volume>(<issue>1</issue>): <fpage>1</fpage>–<lpage>22</lpage>. <ext-link xlink:href="10.1590/S1676-06032004000100008" ext-link-type="doi" xlink:type="simple">https://doi.org/10.1590/S1676-06032004000100008</ext-link></mixed-citation></ref><ref id="B38"><mixed-citation xmlns:xlink="http://www.w3.org/1999/xlink" xlink:type="simple"><person-group><name name-style="western"><surname>Paprocki</surname><given-names>H</given-names></name><name name-style="western"><surname>França</surname><given-names>D</given-names></name></person-group> (<year>2014</year>) <article-title>Brazilian <tp:taxon-name><tp:taxon-name-part taxon-name-part-type="order">Trichoptera</tp:taxon-name-part></tp:taxon-name> Checklist II.</article-title><source>Biodiversity Data Journal</source><volume>2</volume>: <fpage>1</fpage>–<lpage>109</lpage>. <ext-link xlink:href="10.3897/BDJ.2.e1557" ext-link-type="doi" xlink:type="simple">https://doi.org/10.3897/BDJ.2.e1557</ext-link></mixed-citation></ref><ref id="B42"><mixed-citation xmlns:xlink="http://www.w3.org/1999/xlink" xlink:type="simple"><person-group><name name-style="western"><surname>Quinteiro</surname><given-names>FB</given-names></name><name name-style="western"><surname>Costa</surname><given-names>AM</given-names></name><name name-style="western"><surname>Calor</surname><given-names>AR</given-names></name></person-group> (<year>2014</year>) <article-title><tp:taxon-name><tp:taxon-name-part taxon-name-part-type="order">Trichoptera</tp:taxon-name-part></tp:taxon-name> do Semiárido II: <tp:taxon-name><tp:taxon-name-part taxon-name-part-type="suborder">Integripalpia</tp:taxon-name-part></tp:taxon-name>.</article-title> In: <person-group><name name-style="western"><surname>Bravo</surname><given-names>F</given-names></name><name name-style="western"><surname>Calor</surname><given-names>A</given-names></name></person-group> (<role>Eds</role>) <issue-title>, Artrópodes do Semiárido: Biodiversidade e Conservação.</issue-title><source>Printmídia, Feira de Santana, Bahia</source>, <fpage>229</fpage>–<lpage>244</lpage>.</mixed-citation></ref><ref id="B16"><mixed-citation xmlns:xlink="http://www.w3.org/1999/xlink" xlink:type="simple"><person-group><name name-style="western"><surname>Desidério</surname><given-names>GR</given-names></name><name name-style="western"><surname>Barcelos-Silva</surname><given-names>P</given-names></name><name name-style="western"><surname>De Souza</surname><given-names>WRM</given-names></name><name name-style="western"><surname>Pes</surname><given-names>AM</given-names></name><name name-style="western"><surname>De Azevêdo</surname><given-names>CAS</given-names></name></person-group> (<year>2017</year>) <article-title>Caddisflies (<tp:taxon-name><tp:taxon-name-part taxon-name-part-type="class">Insecta</tp:taxon-name-part></tp:taxon-name>: <tp:taxon-name><tp:taxon-name-part taxon-name-part-type="order">Trichoptera</tp:taxon-name-part></tp:taxon-name>) from Maranhão state, Northeast Region, Brazil: A new species, checklist, and new geographical records.</article-title><source>Zootaxa</source><volume>4221</volume>(<issue>2</issue>): <fpage>151</fpage>–<lpage>171</lpage>. <ext-link xlink:href="10.11646/zootaxa.4221.2.1" ext-link-type="doi" xlink:type="simple">https://doi.org/10.11646/zootaxa.4221.2.1</ext-link></mixed-citation></ref><ref id="B24"><mixed-citation xmlns:xlink="http://www.w3.org/1999/xlink" xlink:type="simple"><person-group><name name-style="western"><surname>Holzenthal</surname><given-names>RW</given-names></name><name name-style="western"><surname>Calor</surname><given-names>AR</given-names></name></person-group> (<year>2017</year>) <article-title>Catalog of the Neotropical <tp:taxon-name><tp:taxon-name-part taxon-name-part-type="order">Trichoptera</tp:taxon-name-part></tp:taxon-name> (Caddisflies).</article-title><source>ZooKeys</source><volume>654</volume>: <fpage>1</fpage>–<lpage>566</lpage>. <ext-link xlink:href="10.3897/zookeys.654.9516" ext-link-type="doi" xlink:type="simple">https://doi.org/10.3897/zookeys.654.9516</ext-link></mixed-citation></ref><ref id="B5"><mixed-citation xmlns:xlink="http://www.w3.org/1999/xlink" xlink:type="simple"><person-group><name name-style="western"><surname>Bonfá-Neto</surname><given-names>P</given-names></name><name name-style="western"><surname>Salles</surname><given-names>FF</given-names></name></person-group> (<year>2023</year>) A new species of <italic><tp:taxon-name><tp:taxon-name-part taxon-name-part-type="genus">Nectopsyche</tp:taxon-name-part></tp:taxon-name></italic> Müller, 1879 (<tp:taxon-name><tp:taxon-name-part taxon-name-part-type="order">Trichoptera</tp:taxon-name-part></tp:taxon-name>: <tp:taxon-name><tp:taxon-name-part taxon-name-part-type="family">Leptoceridae</tp:taxon-name-part></tp:taxon-name>) and notes on the adults of <italic><tp:taxon-name><tp:taxon-name-part taxon-name-part-type="genus">Nectopsyche</tp:taxon-name-part> <tp:taxon-name-part taxon-name-part-type="species">splendida</tp:taxon-name-part></tp:taxon-name></italic>. Revista Brasileira de Entomologia 67(1): e20220103. <ext-link xlink:href="10.1590/1806-9665-rbent-2022-0103" ext-link-type="doi" xlink:type="simple">https://doi.org/10.1590/1806-9665-rbent-2022-0103</ext-link></mixed-citation></ref></ref-list></tp:taxon-treatment>
