# Supplementary material for: ﻿A new species of Oecetis McLachlan, 1877 (Trichoptera, Leptoceridae) and new distributional records of Trichoptera in the eastern Amazon
Source: Zookeys. 2025 Dec 10;1263:365–77. doi: 10.3897/zookeys.1263.151613 (PMC12712616; doi:10.3897/zookeys.1263.151613)
Supplement: XML Treatment for Nectopsyche taleola [file zookeys.1263.151613-treatment3.xml]

<!DOCTYPE tp:taxon-treatment
  PUBLIC "-//TaxonX//DTD Taxonomic Treatment Publishing DTD v0 20100105//EN" "tax-treatment-NSO.dtd">
<tp:taxon-treatment xmlns:tp="http://www.plazi.org/taxpub"><tp:treatment-meta><kwd-group><label>Taxon classification</label><kwd>
              <named-content content-type="kingdom">Animalia</named-content>
            </kwd></kwd-group><mixed-citation publication-type="journal"><person-group><name><surname>Quinteiro</surname><given-names>Fábio B.</given-names></name><name><surname>Costa</surname><given-names>Anne M.</given-names></name><name><surname>Saldanha</surname><given-names>Gabriel</given-names></name><name><surname>Moura</surname><given-names>Laisse</given-names></name><name><surname>Assunção</surname><given-names>Otávio T.</given-names></name><name><surname>Juen</surname><given-names>Leandro</given-names></name></person-group><article-title>﻿A new species of <italic><tp:taxon-name><tp:taxon-name-part taxon-name-part-type="genus" reg="Oecetis">Oecetis</tp:taxon-name-part></tp:taxon-name></italic> McLachlan, 1877 (<tp:taxon-name><tp:taxon-name-part taxon-name-part-type="order">Trichoptera</tp:taxon-name-part></tp:taxon-name>, <tp:taxon-name><tp:taxon-name-part taxon-name-part-type="family">Leptoceridae</tp:taxon-name-part></tp:taxon-name>) and new distributional records of <tp:taxon-name><tp:taxon-name-part taxon-name-part-type="order">Trichoptera</tp:taxon-name-part></tp:taxon-name> in the eastern Amazon</article-title><source>Zookeys</source><day>10</day><month>12</month><year>2025</year><volume>1263</volume><fpage>365</fpage><lpage>377</lpage><pub-id pub-id-type="doi">10.3897/zookeys.1263.151613</pub-id></mixed-citation></tp:treatment-meta><tp:nomenclature><label>﻿</label><tp:taxon-name><object-id xmlns:xlink="http://www.w3.org/1999/xlink" content-type="arpha" xlink:type="simple">7D481350-DF58-5B4E-AFF9-C5E259D7DCB3</object-id>
            <tp:taxon-name-part taxon-name-part-type="genus" reg="Nectopsyche">Nectopsyche</tp:taxon-name-part>
            <tp:taxon-name-part taxon-name-part-type="species" reg="taleola">taleola</tp:taxon-name-part>
          </tp:taxon-name><tp:taxon-authority>Flint, 1974</tp:taxon-authority></tp:nomenclature><tp:treatment-sec sec-type="Literature records" id="SECID0EXSAE"><title>Literature records.</title><p><xref ref-type="bibr" rid="B17">Flint 1974</xref>: 134 [Type locality: Suriname, Litani River, Waremapan rapids; RNH; ♂]. <xref ref-type="bibr" rid="B20">Flint 1996</xref>: 419 [distribution]; <xref ref-type="bibr" rid="B24">Holzenthal and Calor 2017</xref>: 329 [catalog].</p></tp:treatment-sec><tp:treatment-sec sec-type="material" id="SECID0EJTAE"><title>Material examined.</title><p>Brazil • 1 ♂; Pará, Novo Progresso, REBIO Serra do Cachimbo; <named-content xmlns:xlink="http://www.w3.org/1999/xlink" content-type="dwc:verbatimCoordinates" xlink:type="simple"><named-content content-type="geo-json" specific-use="{&#34;type&#34;:&#34;Point&#34;,&#34;coordinates&#34;:[-54.601336,-8.738725]}" id="NCID0ESTAE" xlink:type="simple">08°44'19.41"S, 54°36'4.81"W</named-content></named-content>; 10 May 2023; light trap; Leandro Juen exped; <named-content xmlns:xlink="http://www.w3.org/1999/xlink" content-type="dwc:institutional_code" xlink:title="Coleção Zoológica, Universidade Federal do Pará campus Bragança" xlink:href="http://grbio.org/institution/museu-nacionaluniversidade-federal-de-rio-de-janeiro" xlink:type="simple">CZBr</named-content> 000327.</p></tp:treatment-sec><tp:treatment-sec sec-type="distribution" id="SECID0E2TAE"><title>Distribution.</title><p>Brazil [new country record] (<bold>Pará</bold>), Peru, Suriname.</p></tp:treatment-sec><ref-list><ref id="B17"><mixed-citation xmlns:xlink="http://www.w3.org/1999/xlink" xlink:type="simple"><person-group><name name-style="western"><surname>Flint Jr</surname><given-names>OS</given-names></name></person-group> (<year>1974</year>) <article-title>The <tp:taxon-name><tp:taxon-name-part taxon-name-part-type="order">Trichoptera</tp:taxon-name-part></tp:taxon-name> of Surinam. Studies of Neotropical caddisflies, XV.</article-title><source>Studies on the Fauna of Suriname and other Guyanas</source><volume>14</volume>: <fpage>1</fpage>–<lpage>151</lpage>. [pls 1–4]</mixed-citation></ref><ref id="B20"><mixed-citation xmlns:xlink="http://www.w3.org/1999/xlink" xlink:type="simple"><person-group><name name-style="western"><surname>Flint Jr</surname><given-names>OS</given-names></name></person-group> (<year>1996</year>) <article-title><tp:taxon-name><tp:taxon-name-part taxon-name-part-type="order">Trichoptera</tp:taxon-name-part></tp:taxon-name> collected on the expeditions to Parque Manu, Madre de Dios.</article-title> In: <person-group><name name-style="western"><surname>Wilson</surname><given-names>DE</given-names></name><name name-style="western"><surname>Sandoval</surname><given-names>A</given-names></name></person-group> (<role>Eds</role>) <issue-title>Manu: The Biodiversity of Southeastern Peru.</issue-title><source>Smithsonian Institution, Washington, D.C.</source>, <fpage>369</fpage>–<lpage>430</lpage>.</mixed-citation></ref><ref id="B24"><mixed-citation xmlns:xlink="http://www.w3.org/1999/xlink" xlink:type="simple"><person-group><name name-style="western"><surname>Holzenthal</surname><given-names>RW</given-names></name><name name-style="western"><surname>Calor</surname><given-names>AR</given-names></name></person-group> (<year>2017</year>) <article-title>Catalog of the Neotropical <tp:taxon-name><tp:taxon-name-part taxon-name-part-type="order">Trichoptera</tp:taxon-name-part></tp:taxon-name> (Caddisflies).</article-title><source>ZooKeys</source><volume>654</volume>: <fpage>1</fpage>–<lpage>566</lpage>. <ext-link xlink:href="10.3897/zookeys.654.9516" ext-link-type="doi" xlink:type="simple">https://doi.org/10.3897/zookeys.654.9516</ext-link></mixed-citation></ref></ref-list></tp:taxon-treatment>
