# Supplementary material for: ﻿A new species of Oecetis McLachlan, 1877 (Trichoptera, Leptoceridae) and new distributional records of Trichoptera in the eastern Amazon
Source: Zookeys. 2025 Dec 10;1263:365–77. doi: 10.3897/zookeys.1263.151613 (PMC12712616; doi:10.3897/zookeys.1263.151613)
Supplement: XML Treatment for Oecetis inflata [file zookeys.1263.151613-treatment4.xml]

<!DOCTYPE tp:taxon-treatment
  PUBLIC "-//TaxonX//DTD Taxonomic Treatment Publishing DTD v0 20100105//EN" "tax-treatment-NSO.dtd">
<tp:taxon-treatment xmlns:tp="http://www.plazi.org/taxpub"><tp:treatment-meta><kwd-group><label>Taxon classification</label><kwd>
              <named-content content-type="kingdom">Animalia</named-content>
            </kwd></kwd-group><mixed-citation publication-type="journal"><person-group><name><surname>Quinteiro</surname><given-names>Fábio B.</given-names></name><name><surname>Costa</surname><given-names>Anne M.</given-names></name><name><surname>Saldanha</surname><given-names>Gabriel</given-names></name><name><surname>Moura</surname><given-names>Laisse</given-names></name><name><surname>Assunção</surname><given-names>Otávio T.</given-names></name><name><surname>Juen</surname><given-names>Leandro</given-names></name></person-group><article-title>﻿A new species of <italic><tp:taxon-name><tp:taxon-name-part taxon-name-part-type="genus" reg="Oecetis">Oecetis</tp:taxon-name-part></tp:taxon-name></italic> McLachlan, 1877 (<tp:taxon-name><tp:taxon-name-part taxon-name-part-type="order">Trichoptera</tp:taxon-name-part></tp:taxon-name>, <tp:taxon-name><tp:taxon-name-part taxon-name-part-type="family">Leptoceridae</tp:taxon-name-part></tp:taxon-name>) and new distributional records of <tp:taxon-name><tp:taxon-name-part taxon-name-part-type="order">Trichoptera</tp:taxon-name-part></tp:taxon-name> in the eastern Amazon</article-title><source>Zookeys</source><day>10</day><month>12</month><year>2025</year><volume>1263</volume><fpage>365</fpage><lpage>377</lpage><pub-id pub-id-type="doi">10.3897/zookeys.1263.151613</pub-id></mixed-citation></tp:treatment-meta><tp:nomenclature><label>﻿</label><tp:taxon-name><object-id xmlns:xlink="http://www.w3.org/1999/xlink" content-type="arpha" xlink:type="simple">A51E339F-D01A-5F4A-A195-28F69F1971C0</object-id>
            <tp:taxon-name-part taxon-name-part-type="genus" reg="Oecetis">Oecetis</tp:taxon-name-part>
            <tp:taxon-name-part taxon-name-part-type="species" reg="inflata">inflata</tp:taxon-name-part>
          </tp:taxon-name><tp:taxon-authority>Flint, 1974</tp:taxon-authority></tp:nomenclature><tp:treatment-sec sec-type="Literature records" id="SECID0EHVAE"><title>Literature records.</title><p><xref ref-type="bibr" rid="B17">Flint 1974</xref>: 125 [Type locality: Suriname, Wilhelmina Mountains, trail II km 5.7, creek; RNHL; ♂]. <xref ref-type="bibr" rid="B24">Holzenthal and Calor 2017</xref>: 337 [catalog].</p></tp:treatment-sec><tp:treatment-sec sec-type="material" id="SECID0EVVAE"><title>Material examined.</title><p>Brazil • 1 ♂; Pará, Novo Progresso, REBIO Serra do Cachimbo, <named-content xmlns:xlink="http://www.w3.org/1999/xlink" content-type="dwc:verbatimCoordinates" xlink:type="simple"><named-content content-type="geo-json" specific-use="{&#34;type&#34;:&#34;Point&#34;,&#34;coordinates&#34;:[-54.516908,-8.791133]}" id="NCID0E5VAE" xlink:type="simple">08°47'28.08"S, 54°31'0.87"W</named-content></named-content>; 21 May 2023; light trap; Leandro Juen exped; <named-content xmlns:xlink="http://www.w3.org/1999/xlink" content-type="dwc:institutional_code" xlink:title="Coleção Zoológica, Universidade Federal do Pará campus Bragança" xlink:href="http://grbio.org/institution/museu-nacionaluniversidade-federal-de-rio-de-janeiro" xlink:type="simple">CZBr</named-content> 000328.</p></tp:treatment-sec><tp:treatment-sec sec-type="distribution" id="SECID0EHWAE"><title>Distribution.</title><p>Brazil [new country record] (<bold>Pará</bold>), Suriname.</p><sec sec-type="﻿Odontoceridae" id="SECID0EPWAE"><title>﻿<tp:taxon-name><tp:taxon-name-part taxon-name-part-type="family">Odontoceridae</tp:taxon-name-part></tp:taxon-name></title><p><tp:taxon-name><tp:taxon-name-part taxon-name-part-type="family">Odontoceridae</tp:taxon-name-part></tp:taxon-name> is a relatively small family with approximately 180 species distributed in 15 genera (<xref ref-type="bibr" rid="B14">Camargos et al. 2020</xref>; <xref ref-type="bibr" rid="B6">Bonfá-Neto et al. 2023</xref>). In the Neotropics, <tp:taxon-name><tp:taxon-name-part taxon-name-part-type="family">Odontoceridae</tp:taxon-name-part></tp:taxon-name> has three genera: <italic><tp:taxon-name><tp:taxon-name-part taxon-name-part-type="genus" reg="Anastomoneura">Anastomoneura</tp:taxon-name-part></tp:taxon-name></italic> Huamantinco &amp; Nessimian, 2004; <italic><tp:taxon-name><tp:taxon-name-part taxon-name-part-type="genus" reg="Barypenthus">Barypenthus</tp:taxon-name-part></tp:taxon-name></italic> Burmeister, 1839 (both monotypic); and <italic><tp:taxon-name><tp:taxon-name-part taxon-name-part-type="genus" reg="Marilia">Marilia</tp:taxon-name-part></tp:taxon-name></italic> Müller, 1880 (with 48 species) (<xref ref-type="bibr" rid="B6">Bonfá-Neto et al. 2023</xref>). Three <italic><tp:taxon-name><tp:taxon-name-part taxon-name-part-type="genus" reg="Marilia">Marilia</tp:taxon-name-part></tp:taxon-name></italic> species have been recorded from Pará (<xref ref-type="bibr" rid="B46">Santos et al. 2025</xref>). Here, we present the first record of <italic><tp:taxon-name><tp:taxon-name-part taxon-name-part-type="genus" reg="Marilia">Marilia</tp:taxon-name-part> <tp:taxon-name-part taxon-name-part-type="species" reg="paraguassu">paraguassu</tp:taxon-name-part></tp:taxon-name></italic> Rocha &amp; Souza, 2018 from the state. In Brazil, this species was previously known only from the state of Maranhão (<xref ref-type="bibr" rid="B43">Rocha and Souza 2018</xref>).</p></sec></tp:treatment-sec><ref-list><ref id="B17"><mixed-citation xmlns:xlink="http://www.w3.org/1999/xlink" xlink:type="simple"><person-group><name name-style="western"><surname>Flint Jr</surname><given-names>OS</given-names></name></person-group> (<year>1974</year>) <article-title>The <tp:taxon-name><tp:taxon-name-part taxon-name-part-type="order">Trichoptera</tp:taxon-name-part></tp:taxon-name> of Surinam. Studies of Neotropical caddisflies, XV.</article-title><source>Studies on the Fauna of Suriname and other Guyanas</source><volume>14</volume>: <fpage>1</fpage>–<lpage>151</lpage>. [pls 1–4]</mixed-citation></ref><ref id="B24"><mixed-citation xmlns:xlink="http://www.w3.org/1999/xlink" xlink:type="simple"><person-group><name name-style="western"><surname>Holzenthal</surname><given-names>RW</given-names></name><name name-style="western"><surname>Calor</surname><given-names>AR</given-names></name></person-group> (<year>2017</year>) <article-title>Catalog of the Neotropical <tp:taxon-name><tp:taxon-name-part taxon-name-part-type="order">Trichoptera</tp:taxon-name-part></tp:taxon-name> (Caddisflies).</article-title><source>ZooKeys</source><volume>654</volume>: <fpage>1</fpage>–<lpage>566</lpage>. <ext-link xlink:href="10.3897/zookeys.654.9516" ext-link-type="doi" xlink:type="simple">https://doi.org/10.3897/zookeys.654.9516</ext-link></mixed-citation></ref><ref id="B14"><mixed-citation xmlns:xlink="http://www.w3.org/1999/xlink" xlink:type="simple"><person-group><name name-style="western"><surname>Camargos</surname><given-names>LM</given-names></name><name name-style="western"><surname>Pes</surname><given-names>AM</given-names></name><name name-style="western"><surname>Hamada</surname><given-names>N</given-names></name></person-group> (<year>2020</year>) <article-title>New Neotropical species of <italic><tp:taxon-name><tp:taxon-name-part taxon-name-part-type="genus">Marilia</tp:taxon-name-part></tp:taxon-name></italic> Müller (<tp:taxon-name><tp:taxon-name-part taxon-name-part-type="order">Trichoptera</tp:taxon-name-part></tp:taxon-name>: <tp:taxon-name><tp:taxon-name-part taxon-name-part-type="family">Odontoceridae</tp:taxon-name-part></tp:taxon-name>).</article-title><source>Zootaxa</source><volume>4853</volume>(<issue>1</issue>): <fpage>1</fpage>–<lpage>41</lpage>. <ext-link xlink:href="10.11646/zootaxa.4853.1.1" ext-link-type="doi" xlink:type="simple">https://doi.org/10.11646/zootaxa.4853.1.1</ext-link></mixed-citation></ref><ref id="B6"><mixed-citation xmlns:xlink="http://www.w3.org/1999/xlink" xlink:type="simple"><person-group><name name-style="western"><surname>Bonfá-Neto</surname><given-names>P</given-names></name><name name-style="western"><surname>Vilarino</surname><given-names>A</given-names></name><name name-style="western"><surname>Salles</surname><given-names>FF</given-names></name></person-group> (<year>2023</year>) <article-title><tp:taxon-name><tp:taxon-name-part taxon-name-part-type="infraorder">Brevitentoria</tp:taxon-name-part></tp:taxon-name> Weaver 1984 (<tp:taxon-name><tp:taxon-name-part taxon-name-part-type="order">Trichoptera</tp:taxon-name-part></tp:taxon-name>: <tp:taxon-name><tp:taxon-name-part taxon-name-part-type="suborder">Integripalpia</tp:taxon-name-part></tp:taxon-name>) of Espírito Santo State, Brazil: New records and new species.</article-title><source>Zootaxa</source><volume>5336</volume>(<issue>3</issue>): <fpage>301</fpage>–<lpage>327</lpage>. <ext-link xlink:href="10.11646/zootaxa.5336.3.1" ext-link-type="doi" xlink:type="simple">https://doi.org/10.11646/zootaxa.5336.3.1</ext-link></mixed-citation></ref><ref id="B46"><mixed-citation xmlns:xlink="http://www.w3.org/1999/xlink" xlink:type="simple"><person-group><name name-style="western"><surname>Santos</surname><given-names>APM</given-names></name><name name-style="western"><surname>Calor</surname><given-names>AR</given-names></name><name name-style="western"><surname>Camargos</surname><given-names>LM</given-names></name><name name-style="western"><surname>Desidério</surname><given-names>GR</given-names></name><name name-style="western"><surname>Dumas</surname><given-names>LL</given-names></name><name name-style="western"><surname>Henriques-Oliveira</surname><given-names>AL</given-names></name><name name-style="western"><surname>Pereira</surname><given-names>R</given-names></name><name name-style="western"><surname>Pes</surname><given-names>AMO</given-names></name><name name-style="western"><surname>Quinteiro</surname><given-names>FB</given-names></name><name name-style="western"><surname>Souza</surname><given-names>WRM</given-names></name><name name-style="western"><surname>Vilarino</surname><given-names>A</given-names></name></person-group> (<year>2025</year>) <tp:taxon-name><tp:taxon-name-part taxon-name-part-type="order">Trichoptera</tp:taxon-name-part></tp:taxon-name> in Catálogo Taxonômico da Fauna do Brasil. <ext-link xlink:href="http://fauna.jbrj.gov.br/fauna/faunadobrasil/278" ext-link-type="uri" xlink:type="simple">http://fauna.jbrj.gov.br/fauna/faunadobrasil/278</ext-link> [Accessed 25 February 2025]</mixed-citation></ref><ref id="B43"><mixed-citation xmlns:xlink="http://www.w3.org/1999/xlink" xlink:type="simple"><person-group><name name-style="western"><surname>Rocha</surname><given-names>IC</given-names></name><name name-style="western"><surname>Souza</surname><given-names>WRM</given-names></name></person-group> (<year>2018</year>) <article-title><italic><tp:taxon-name><tp:taxon-name-part taxon-name-part-type="genus">Marilia</tp:taxon-name-part> <tp:taxon-name-part taxon-name-part-type="species">caramuru</tp:taxon-name-part></tp:taxon-name></italic> sp. nov. and <italic><tp:taxon-name><tp:taxon-name-part taxon-name-part-type="genus">Marilia</tp:taxon-name-part> <tp:taxon-name-part taxon-name-part-type="species">paraguassu</tp:taxon-name-part></tp:taxon-name></italic> sp. nov. (<tp:taxon-name><tp:taxon-name-part taxon-name-part-type="order">Trichoptera</tp:taxon-name-part></tp:taxon-name>: <tp:taxon-name><tp:taxon-name-part taxon-name-part-type="family">Odontoceridae</tp:taxon-name-part></tp:taxon-name>), two new species from Maranhão State, northeast Brazil.</article-title><source>Zootaxa</source><volume>4425</volume>(<issue>2</issue>): <fpage>393</fpage>–<lpage>400</lpage>. <ext-link xlink:href="10.11646/zootaxa.4425.2.13" ext-link-type="doi" xlink:type="simple">https://doi.org/10.11646/zootaxa.4425.2.13</ext-link></mixed-citation></ref></ref-list></tp:taxon-treatment>
