# Supplementary material for: ﻿A new species of Oecetis McLachlan, 1877 (Trichoptera, Leptoceridae) and new distributional records of Trichoptera in the eastern Amazon
Source: Zookeys. 2025 Dec 10;1263:365–77. doi: 10.3897/zookeys.1263.151613 (PMC12712616; doi:10.3897/zookeys.1263.151613)
Supplement: XML Treatment for Marilia paraguassu [file zookeys.1263.151613-treatment5.xml]

<!DOCTYPE tp:taxon-treatment
  PUBLIC "-//TaxonX//DTD Taxonomic Treatment Publishing DTD v0 20100105//EN" "tax-treatment-NSO.dtd">
<tp:taxon-treatment xmlns:tp="http://www.plazi.org/taxpub"><tp:treatment-meta><kwd-group><label>Taxon classification</label><kwd>
              <named-content content-type="kingdom">Animalia</named-content>
            </kwd></kwd-group><mixed-citation publication-type="journal"><person-group><name><surname>Quinteiro</surname><given-names>Fábio B.</given-names></name><name><surname>Costa</surname><given-names>Anne M.</given-names></name><name><surname>Saldanha</surname><given-names>Gabriel</given-names></name><name><surname>Moura</surname><given-names>Laisse</given-names></name><name><surname>Assunção</surname><given-names>Otávio T.</given-names></name><name><surname>Juen</surname><given-names>Leandro</given-names></name></person-group><article-title>﻿A new species of <italic><tp:taxon-name><tp:taxon-name-part taxon-name-part-type="genus" reg="Oecetis">Oecetis</tp:taxon-name-part></tp:taxon-name></italic> McLachlan, 1877 (<tp:taxon-name><tp:taxon-name-part taxon-name-part-type="order">Trichoptera</tp:taxon-name-part></tp:taxon-name>, <tp:taxon-name><tp:taxon-name-part taxon-name-part-type="family">Leptoceridae</tp:taxon-name-part></tp:taxon-name>) and new distributional records of <tp:taxon-name><tp:taxon-name-part taxon-name-part-type="order">Trichoptera</tp:taxon-name-part></tp:taxon-name> in the eastern Amazon</article-title><source>Zookeys</source><day>10</day><month>12</month><year>2025</year><volume>1263</volume><fpage>365</fpage><lpage>377</lpage><pub-id pub-id-type="doi">10.3897/zookeys.1263.151613</pub-id></mixed-citation></tp:treatment-meta><tp:nomenclature><label>﻿</label><tp:taxon-name><object-id xmlns:xlink="http://www.w3.org/1999/xlink" content-type="arpha" xlink:type="simple">1D59C5B6-9C26-5E9E-AD3E-C2E2AD6EE093</object-id>
            <tp:taxon-name-part taxon-name-part-type="genus" reg="Marilia">Marilia</tp:taxon-name-part>
            <tp:taxon-name-part taxon-name-part-type="species" reg="paraguassu">paraguassu</tp:taxon-name-part>
          </tp:taxon-name><tp:taxon-authority>Rocha &amp; Souza, 2018</tp:taxon-authority></tp:nomenclature><tp:treatment-sec sec-type="Literature records" id="SECID0ED1AE"><title>Literature records.</title><p><xref ref-type="bibr" rid="B43">Rocha and Souza 2018</xref>: 397 [type locality: Brazil, Maranhão, Carolina, Parque Nacional Chapada das Mesas, Riacho Estiva, <named-content xmlns:xlink="http://www.w3.org/1999/xlink" content-type="dwc:verbatimCoordinates" xlink:type="simple"><named-content content-type="geo-json" specific-use="{&#34;type&#34;:&#34;Point&#34;,&#34;coordinates&#34;:[-47.355833,-7.116611]}" id="NCID0EQ1AE" xlink:type="simple">07°06'59.8"S, 47°21'21.0"W</named-content></named-content>, elev. 265 m, 10–20.x.2013, J.A. Rafael &amp; Limeira-de-Oliveira leg.; DZRJ; ♂].</p></tp:treatment-sec><tp:treatment-sec sec-type="material" id="SECID0EV1AE"><title>Material examined.</title><p>Brazil • 1 ♂; Pará, Barcarena; <named-content xmlns:xlink="http://www.w3.org/1999/xlink" content-type="dwc:verbatimCoordinates" xlink:type="simple"><named-content content-type="geo-json" specific-use="{&#34;type&#34;:&#34;Point&#34;,&#34;coordinates&#34;:[-48.649781,-1.642519]}" id="NCID0E51AE" xlink:type="simple">01°38'33.07"S, 48°38'59.21"W</named-content></named-content>; 21 Oct. 2022; Leandro Juen exped; <named-content xmlns:xlink="http://www.w3.org/1999/xlink" content-type="dwc:institutional_code" xlink:title="Coleção Zoológica, Universidade Federal do Pará campus Bragança" xlink:href="http://grbio.org/institution/museu-nacionaluniversidade-federal-de-rio-de-janeiro" xlink:type="simple">CZBr</named-content> 000329.</p></tp:treatment-sec><tp:treatment-sec sec-type="distribution" id="SECID0EH2AE"><title>Distribution.</title><p>Brazil (Maranhão, <bold>Pará</bold>).</p><sec sec-type="﻿Polycentropodidae" id="SECID0EP2AE"><title>﻿<tp:taxon-name><tp:taxon-name-part taxon-name-part-type="family">Polycentropodidae</tp:taxon-name-part></tp:taxon-name></title><p>A high diversity of <tp:taxon-name><tp:taxon-name-part taxon-name-part-type="family">Polycentropodidae</tp:taxon-name-part></tp:taxon-name> has been reported from the Brazilian Amazon, and new distribution records and descriptions of new species continue to grow (<xref ref-type="bibr" rid="B21">Flint et al. 1999</xref>; <xref ref-type="bibr" rid="B15">Chamorro and Holzenthal 2010</xref>; <xref ref-type="bibr" rid="B24">Holzenthal and Calor 2017</xref>). Among the six extant polycentropodid genera in the Neotropics, five of them are recorded from Brazil; four of these occur in the Brazilian Amazon and three in the state of Pará: <italic><tp:taxon-name><tp:taxon-name-part taxon-name-part-type="genus" reg="Cernotina">Cernotina</tp:taxon-name-part></tp:taxon-name></italic> Ross, 1938; <italic><tp:taxon-name><tp:taxon-name-part taxon-name-part-type="genus" reg="Cyrnellus">Cyrnellus</tp:taxon-name-part></tp:taxon-name></italic> Banks, 1913; and <italic><tp:taxon-name><tp:taxon-name-part taxon-name-part-type="subgenus" reg="Nyctiophylax">Nyctiophylax</tp:taxon-name-part></tp:taxon-name></italic> Brauer, 1865. Despite the remarkable diversity of <italic><tp:taxon-name><tp:taxon-name-part taxon-name-part-type="genus" reg="Polyplectropus">Polyplectropus</tp:taxon-name-part></tp:taxon-name></italic>, there were no records from Pará until now. We present the first records of <italic><tp:taxon-name><tp:taxon-name-part taxon-name-part-type="genus" reg="Polyplectropus">P.</tp:taxon-name-part> <tp:taxon-name-part taxon-name-part-type="species" reg="alienus">alienus</tp:taxon-name-part></tp:taxon-name></italic> Bueno-Soria, 1990 and <italic><tp:taxon-name><tp:taxon-name-part taxon-name-part-type="genus" reg="Polyplectropus">P.</tp:taxon-name-part> <tp:taxon-name-part taxon-name-part-type="species" reg="flintorum">flintorum</tp:taxon-name-part></tp:taxon-name></italic> Chamorro &amp; Holzenthal, 2010) from Brazil and a new record from Pará of <italic><tp:taxon-name><tp:taxon-name-part taxon-name-part-type="genus" reg="Polyplectropus">P.</tp:taxon-name-part> <tp:taxon-name-part taxon-name-part-type="species" reg="rondoniensis">rondoniensis</tp:taxon-name-part></tp:taxon-name></italic> Chamorro &amp; Holzenthal, 2010.</p></sec></tp:treatment-sec><ref-list><ref id="B43"><mixed-citation xmlns:xlink="http://www.w3.org/1999/xlink" xlink:type="simple"><person-group><name name-style="western"><surname>Rocha</surname><given-names>IC</given-names></name><name name-style="western"><surname>Souza</surname><given-names>WRM</given-names></name></person-group> (<year>2018</year>) <article-title><italic><tp:taxon-name><tp:taxon-name-part taxon-name-part-type="genus">Marilia</tp:taxon-name-part> <tp:taxon-name-part taxon-name-part-type="species">caramuru</tp:taxon-name-part></tp:taxon-name></italic> sp. nov. and <italic><tp:taxon-name><tp:taxon-name-part taxon-name-part-type="genus">Marilia</tp:taxon-name-part> <tp:taxon-name-part taxon-name-part-type="species">paraguassu</tp:taxon-name-part></tp:taxon-name></italic> sp. nov. (<tp:taxon-name><tp:taxon-name-part taxon-name-part-type="order">Trichoptera</tp:taxon-name-part></tp:taxon-name>: <tp:taxon-name><tp:taxon-name-part taxon-name-part-type="family">Odontoceridae</tp:taxon-name-part></tp:taxon-name>), two new species from Maranhão State, northeast Brazil.</article-title><source>Zootaxa</source><volume>4425</volume>(<issue>2</issue>): <fpage>393</fpage>–<lpage>400</lpage>. <ext-link xlink:href="10.11646/zootaxa.4425.2.13" ext-link-type="doi" xlink:type="simple">https://doi.org/10.11646/zootaxa.4425.2.13</ext-link></mixed-citation></ref><ref id="B21"><mixed-citation xmlns:xlink="http://www.w3.org/1999/xlink" xlink:type="simple"><person-group><name name-style="western"><surname>Flint</surname><given-names>OS Jr</given-names></name><name name-style="western"><surname>Holzenthal</surname><given-names>R</given-names></name><name name-style="western"><surname>Harris</surname><given-names>S</given-names></name></person-group> (<year>1999</year>) <source>Catalog of the Neotropical Caddisflies (<tp:taxon-name><tp:taxon-name-part taxon-name-part-type="class">Insecta</tp:taxon-name-part></tp:taxon-name>: <tp:taxon-name><tp:taxon-name-part taxon-name-part-type="order">Trichoptera</tp:taxon-name-part></tp:taxon-name>).</source><publisher-name>Special Publication</publisher-name>, <publisher-loc>Ohio Biological Survey, Columbus, Ohio</publisher-loc>, <size units="page">239 pp</size>.</mixed-citation></ref><ref id="B15"><mixed-citation xmlns:xlink="http://www.w3.org/1999/xlink" xlink:type="simple"><person-group><name name-style="western"><surname>Chamorro</surname><given-names>ML</given-names></name><name name-style="western"><surname>Holzenthal</surname><given-names>RW</given-names></name></person-group> (<year>2010</year>) <article-title>Taxonomy and phylogeny of New World <italic><tp:taxon-name><tp:taxon-name-part taxon-name-part-type="genus">Polyplectropus</tp:taxon-name-part></tp:taxon-name></italic> Ulmer, 1905 (<tp:taxon-name><tp:taxon-name-part taxon-name-part-type="order">Trichoptera</tp:taxon-name-part></tp:taxon-name>: <tp:taxon-name><tp:taxon-name-part taxon-name-part-type="superfamily">Psychomyioidea</tp:taxon-name-part></tp:taxon-name>: <tp:taxon-name><tp:taxon-name-part taxon-name-part-type="family">Polycentropodidae</tp:taxon-name-part></tp:taxon-name>) with the description of 39 new species.</article-title><source>Zootaxa</source><volume>2582</volume>(<issue>1</issue>): <fpage>1</fpage>–<lpage>252</lpage>. <ext-link xlink:href="10.11646/zootaxa.2582.1.1" ext-link-type="doi" xlink:type="simple">https://doi.org/10.11646/zootaxa.2582.1.1</ext-link></mixed-citation></ref><ref id="B24"><mixed-citation xmlns:xlink="http://www.w3.org/1999/xlink" xlink:type="simple"><person-group><name name-style="western"><surname>Holzenthal</surname><given-names>RW</given-names></name><name name-style="western"><surname>Calor</surname><given-names>AR</given-names></name></person-group> (<year>2017</year>) <article-title>Catalog of the Neotropical <tp:taxon-name><tp:taxon-name-part taxon-name-part-type="order">Trichoptera</tp:taxon-name-part></tp:taxon-name> (Caddisflies).</article-title><source>ZooKeys</source><volume>654</volume>: <fpage>1</fpage>–<lpage>566</lpage>. <ext-link xlink:href="10.3897/zookeys.654.9516" ext-link-type="doi" xlink:type="simple">https://doi.org/10.3897/zookeys.654.9516</ext-link></mixed-citation></ref></ref-list></tp:taxon-treatment>
